# Supplementary material for: Harnessing Machine Learning to Uncover Hidden Patterns in Azole-Resistant CYP51/ERG11 Proteins
Source: Microorganisms. 2024 Jul 25;12(8):1525. doi: 10.3390/microorganisms12081525 (PMC11356363; doi:10.3390/microorganisms12081525)
Supplement: Supplementary file 1 [file microorganisms-12-01525-s001.zip]

Archive with 1 entries (1 files):
- microorganisms-3124735-supplementary.pdf
